# Supplementary material for: Impact of Exercise Intervention Combined with Optimal Mediterranean Diet Adherence during Pregnancy on Postpartum Body Composition: A Quasi-Experimental Study—The GESTAFIT Project
Source: Nutrients. 2023 Oct 18;15(20):4413. doi: 10.3390/nu15204413 (PMC10609918; doi:10.3390/nu15204413)
Supplement: Supplementary file 1 [file nutrients-15-04413-s001.zip]

Archive with 1 entries (1 files):
- nutrients-2653524-supplementary.pdf
